# Supplementary material for: Mechanism of Ca2+ transport by ferroportin
Source: eLife. 2023 Jan 17;12:e82947. doi: 10.7554/eLife.82947 (PMC9883014; doi:10.7554/eLife.82947)
Supplement: Figure 3—figure supplement 1—source data 1. — Black dashed rectangle indicates the region of interest. [file elife-82947-fig3-figsupp1-data1.zip]

Archive with 4 entries (4 files):
- Fpn-western-raw.tif
- __MACOSX/._Fpn-western-raw.tif
- Figure 3ΓÇöfigure supplement 1ΓÇösource data 1.jpg
- __MACOSX/._Figure 3ΓÇöfigure supplement 1ΓÇösource data 1.jpg
